# Supplementary material for: Availability and affordability of essential medicines for children in the Western part of Ethiopia: implication for access
Source: BMC Pediatr. 2016 Mar 15;16:40. doi: 10.1186/s12887-016-0572-3 (PMC4791837; doi:10.1186/s12887-016-0572-3)
Supplement: Additional file 1: — Medicine Price Data Collection Form. (XLSX 16 kb) [file 12887_2016_572_MOESM1_ESM.xlsx]

## Sheet: Sheet1
Medicine Price Data Collection Form
Use a separate form for each medicine outlet
Date : _______________ Survey area number : ______________
Name of town/village/district :______________________________
Name of medicine outlet (optional):______________________________
Medicine outlet unique survey ID (mandatory):______________________________
Type of medicine outlet :  Public sector facility (specify level of care below):  Primary care facility  Secondary care facility  Tertiary care facility  Private sector medicine outlet  Other sector medicine outlet (please specify): _________________
Type of price :  Procurement price  Price the patient pays Type of data:  Sample outlet  back-up outlet  validation visit
Name of manager of the medicine outlet:
Name of person(s) who provided information on medicine prices and availability (if different from manager):
Name of data collectors :
Verification
To be completed by the area supervisor at the end of the day, once data have been verified Signed:_______________________________ Date:___________________________________
Medicine Price Data Collection Form
Lowest priced generic equivalent product: determined at facility
A	B	C	D	E	F	G	H	I	J
Generic name, dosage form, strength	Medicine Type	Brand or product name(s)	Manufacturer	Available yes/no	Pack size recommended	Pack size found	Price of pack found	Unit price (4 decimal places)	Comments
Amoxicillin suspension 125mg/5ml millilitre	Highest priced brands				100			per millilitre
	Lowest-priced generic				100			per millilitre
Amoxicillin suspension(2) 250mg/5ml millilitre	Highest priced brands				100			per millilitre
	Lowest-priced generic				100			per millilitre
Amoxicillin+ Clavulanic acid susp. 156mg/5ml millilitre	Highest priced brands				100			per millilitre
	Lowest-priced generic				100			per millilitre
Amoxicillin+ Clavulanic acid susp. (2) 312mg/5ml millilitre	Highest priced brands				100			per millilitre
	Lowest-priced generic				100			per millilitre
Artemether+Lumefantrine 20+120mg/tab cap/tab	Highest priced brands				6			per cap/tab
	Lowest-priced generic				6			per cap/tab
Artesunate 60mg/vial vial	Highest priced brands				1			per vial
	Lowest-priced generic				1			per vial
Carbamazepine 100mg/5ml millilitre	Highest priced brands				100			per millilitre
	Lowest-priced generic				100			per millilitre
Ceftriaxone injection 500mg/vial vial	Highest priced brands				1			per vial
	Lowest-priced generic				1			per vial
Chloramphenicol 1gm/vial vial	Highest priced brands				1			per vial
	Lowest-priced generic				1			per vial
Co-trimoxazole suspension 40+200mg/5ml millilitre	Highest priced brands				100			per millilitre
	Lowest-priced generic				100			per millilitre
Diazepam 5 mg cap/tab	Highest priced brands				1			per cap/tab
	Lowest-priced generic				1			per cap/tab
Gentamicin 20mg/2ml Ampoule	Highest priced brands				1			per Ampoule
	Lowest-priced generic				1			per Ampoule
Ibuprofen 200mg/tab cap/tab	Highest priced brands				10			per cap/tab
	Lowest-priced generic				10			per cap/tab
Oral Rehydration powd. 500ml sachet	Highest priced brands				1			per sachet
	Lowest-priced generic				1			per sachet
Oral Rehydration powd. (2) 1000ml sachet	Highest priced brands				1			per sachet
	Lowest-priced generic				1			per sachet
Paracetamol suppository 125mg Suppository	Highest priced brands				5			per Suppository
	Lowest-priced generic				5			per Suppository
Paracetamol suspension 120mg/5ml millilitre	Highest priced brands				100			per millilitre
	Lowest-priced generic				100			per millilitre
Penicillin G 1million IU/vial vial	Highest priced brands				1			per vial
	Lowest-priced generic				1			per vial
Procain Penicilline G 4million IU/vial vial	Highest priced brands				1			per vial
	Lowest-priced generic				1			per vial
Salbutamol inhaler 100 mcg/dose dose	Highest priced brands				100			per dose
	Lowest-priced generic				100			per dose
Vitamin A 50,000units/cap cap/tab	Highest priced brands				50			per cap/tab
	Lowest-priced generic				50			per cap/tab
Zinc Dispersible tab 20mg/tab cap/tab	Highest priced brands				14			per cap/tab
	Lowest-priced generic				14			per cap/tab
Before leaving the facility :
Data collectors should check that the data collection form is legible, accurate and complete before leaving the facility and returning completed forms to the area supervisor. They should report any problems as soon as possible. They should also check to see whether at least half of the survey medicines were available, to determine whether a visit to a back-up facility is required.
